# Supplementary material for: Yoga studio websites: are they an accurate first glance at the studio’s mission, values, and resources?
Source: BMC Public Health. 2023 Aug 25;23:1622. doi: 10.1186/s12889-023-16560-4 (PMC10464212; doi:10.1186/s12889-023-16560-4)
Supplement: Supplementary file 2 — Additional file 2. [file 12889_2023_16560_MOESM2_ESM.xlsx]

## Sheet: Sheet1
Reviewer	Yoga Studio Name	City	Zip Code	Year Opened	GoogleReview	GoogleReview_Stars	YelpReview	YelpReview_Stars	Studio Capacity	# of studio rooms	Chain?	Studio Type (gym vs botique)	Studio Style	Describe Studio Style-- synopsis	Describe Studio Style	Registered with Yoga Alliance	Awards/Certifications	COVID-19 Classes	COVID-19 Message	Diversity- Ethnicity	Diversity- Age	Diversity- Body Type	Diversity- Body Ability	Diversity- Gender	Early Morning Classes	Morning Classes	Afternoon Classes	Evening Classes	Night Classes	# Studio reported classes	# of classes_description	# of reviewer calculated classes	Private classes	Private class cost	Type of schedule- online, have to download, not available	Type - Hatha	Type- Power	Type- Ashtanga	Type- Kundalini	Type- Bikram	Type- Barkan	Type- Hot	Type- Aerial	Type- Flow/general	Type- Yoga Combined	Type-Animal Yoga	Type- Prenatal	Type- Older Adult	Type- Other
1	Yoga Circle Downtown	LA	90013	1999	14	4.8	121	5	999	999	1	2	1	Traditional	Group classes at Yoga Circle Downtown cater to practitioners across mixed levels. Teachers offer adjustments to address your needs, making a pose either easier or more challenging. Our teachers bring their unique styles to the classes they teach… all rooted in traditional Yogic practices and principles!	1	0	1	We're Live Streaming Yoga Classes We’re using Zoom as well as Instagram. You do not need a Zoom account Group Classes are listed below; Send an email for private one to one’s and Yoga Therapy. For Zoom, please send an email to admin@yogacircledowntown.com at least 15 mins before the class you want to take and we will send to you the link for that class and get you signed up to receive daily links…	1	0	0	0	1	1	1	1	1	1	999	7 days, current day + week	15	1	100$/hour	1	0	1	0	0	0	0	0	0	1	1	0	0	0	1
1	CorePower Yoga- Downtown LA	LA	90017	999	11	4.6	105	4	999	999	1	2	1	Core Power	Inside our yoga fitness studios, something amazing is happening. With this high intensity workout, you’ll push past physical boundaries with an open mind and a beating heart, turning doubt into security, strangers into friends and stress into sweat.	1	0	1	Our studios remain temporarily closed At CorePower Yoga, the health and safety of our community is always our priority.	1	0	1	1	1	999	999	999	999	999	999	250 on demand for COVID	*999	0		1	0	1	0	0	0	0	1	0	0	0	0	0	0	0
1	Tony G Yoga	LA	999	999	7	5	*999	*999	999	999	0	2	0	999	999	1	0	1	I am now Live STREAMING Zoom CLASSES FROM MY HOME STUDIO.	0	1	0	0	1	0	1	0	1	0	999	7 days, current day + week	4	1	999	1	0	0	0	0	0	0	0	0	0	0	0	0	0	1
1	Hot 8 Yoga	LA	90010	999	179	4.9	59	4.5	999	999	1	2	1	Hot Traditional	Hot 8 Yoga provides you with a community, connected through the practice of heated yoga classes, helping you to elevate and fire your practice.	1	0	1	Hot 8 Yoga will be closed beginning March 16, 2020 and will reopen when it is deemed appropriate, following the Executive Order of the Mayor of Los Angeles. All memberships have been suspended during this closure.	1	0	0	0	1	1	1	1	1	1	999	7 days, current day + week	30	0	999	1	0	1	0	0	0	0	1	0	1	1	0	0	0	1
1	Tantra Flow Yoga	LA	90004	999	*999	*	*999	*999	999	999	0	2	1	Tantra Flow	style of yoga inclusive of asana, Ayurveda, mindfulness, with the added focus of the poses’ energy.	1	0	0		2	2	2	0	2	1	1	1	1	1	999	7 days, current day + week	6	1	999	1	1	0	0	0	0	0	0	0	1	0	0	0	0	1
1	Yoga Works	LA	90005	999	18	3.9	54	4	999	2	1	2	1	Yoga Works	Flow classes presented in a variety of styles	0	0	1	Hunkering down at home can be hard, we are excited to bring our top teachers to you.	3	3	2	2	3	1	1	1	1	1	999	7 days, current day + week - previous schedule	60	1	999	1	1	0	0	1	0	0	1	0	1	1	0	1	0	1
1	Mockingbird Yoga	LA	90041	999	11	4.4	29	5	999	999	0	2	1	Community	"Community is our focus"	0	0	1	We have, at the mandate of the Governor, decided to close our doors until the COVID-19 pandemic stabilizes and we can operate safely for our staff and our community. We are offering ON LINE classes that you can access through the Mindbody app or our website.	1	1	1	0	2	0	1	1	1	1	999	7 days, current day + week	17	1	$99/hr	1	0	0	0	0	0	0	0	0	1	0	0	0	0	1
1	Gold's Gym	LA	90017	999	443	3.5	806	3	999	999	1	1	1	All level	Attain a balance of peace and strength with a yoga class	0	0	1	COVID-19 Response Closure Update: For the health and safety of our members and team members this location is temporarily closed. Check back here for continued updates. Concerned about your membership or billing? Have NO FEAR! Your membership has been put on freeze at NO COST until we re-open and all credits acquired will remain on your account!	1	1	1	0	1	1	1	1	1	1	999	7 days, current day + week - previous schedule	8	0	999	1	0	0	0	0	0	0	0	0	1	0	0	0	0	1
1	Fire Hot Yoga Ice & Cryotherapy DTLA	LA	90012	2006	29	4.1	6	4	999	999	1	2	1	Bikram	we only teach Bikram classes	0	0	1	Until further notice from the health department, all of our studios are closed. We truly hope you will consider keeping your memberships during this time and join us on our online zoom classes, YouTube classes or live Instagram classes that we are offering. The truth is we need your memberships to maintain the ability to reopen when we are able to and also to be able to pay some of our teachers f…	1	1	1	0	1	1	1	1	1	0	999	7 days, current day + week	16	1	$10/hr- $125/hr	1	0	0	0	0	1	0	0	0	0	0	0	0	0	0
1	Evoke Yoga DTLA	LA	90014	2013	19	4.4	75	4.5	999	999	0	2	1	Fun and energetic	OUR BELIEF IS THAT ANYONE CAN DO YOGA AND GAIN POSITIVE BENEFITS FROM IT	1	0	1	studio closed in compliance with la mayor’s order of closing all gyms through may 15th, evoke will not be holding classes/workshops at this time. Many of our instructors are offering virtual classes, please vist the schedule page and be sure to donate and directly support your teacher	1	1	1	0	1	1	1	1	1	1	999	4 days available when on site	53	1	999	1	1	1	0	0	0	0	0	0	1	1	0	0	0	1
1	Peace Yoga	LA	999	999	20	4.8	147	4.5	999	999	0	2	1	peace	breathe... slow down there is no "late" at peace yoga	0	0	1	peace yoga will be closed until april 30th.	1	0	0	0	1	1	1	1	1	1	999	7 days, current day + week	30	0	999	1	1	1	0	0	0	0	0	1	1	1	0	0	0	1
1	Jivamukti Yoga	LA	90013	999	21	5	27	5	999	999	0	2	1	Jivamukti	Jivamukti is a physical, ethical, and spiritual practice, combining a vigorous hatha yoga, vinyasa-based physical practice with adherence to five central tenets: ahimsā (nonviolence, non-harming), bhakti (devotion), nāda (music), shastra (study of teachings), and dhyana (meditation	0	0	1	Dear LaLaLoves, Due to advisories for COVID 19 pandemic we are currently closed for public classes until further notice. We encourage you to keep consistent in your practices. We will be streaming classes live via Zoom and on our YouTube channel. Please check back regularly here for updates. Thank you for your support. ♥️	1	1	0	0	1	999	999	999	999	999	999	7 days, current day + week - currently unavailable d/t COVID	*0	1	999	1	0	0	0	0	0	0	0	0	0	0	0	0	0	1
1	Fine Yoga	LA (El Monte)	91731	999	7	5	28	4.5	999	999	0	2	1	Fine	The little studio with a big heart	0	0	0		0	1	0	0	0	0	1	1	1	1	999	7 days, current day + week - previous schedule	16	1	999	1	0	0	0	0	0	0	0	1	1	0	0	1	0	1
1	The Yoga Cove	LA (Monrovia)	91016	999	4	4.8	65	4.5	999	999	0	2	1	Awareness	we invite you to cultivate great strength and courage in order to step more fully into the current of your own heart, to align your physical body in a way that connects you back to this light of awareness.	0	0	0		1	1	0	0	0	0	1	1	1	1	999	7 days, current day + week - currently unavailable d/t COVID; Went back on schedule to March 1-7	22	0	999	1	0	0	0	0	0	0	0	0	1	0	0	0	0	1
1	Santa Anita Hot Yoga	LA (Santa Anita)	91007	2014	16	4.3	122	4	999	999	0	2	1	Holistic/hot	Santa Anita Hot Yoga Studio is growing as a conscious community. We are honored to hold a special healing arts space for all. Yoga when practiced regularly has a huge impact on our overall lifestyle, allowing for healthy changes to happen naturally.	0	0	0		1	1	0	0	1	1	1	1	1	1	999	7 days, current day + week - previous schedule	37	1	999	1	0	0	0	0	0	0	1	0	1	0	0	0	0	1
					58.8	4.42	135.9	4.3																								24.1538
1	Uttara Yoga Studio	Roanoke	24013	2008	15	5	6	5	999	999	0	2	1	Uttara	healing, uniting	1	0	1	COVID-19, stay calm, stay healthy. online private sessions are available, as well as recorded video and guided meditations. Subscribe to our email list for more information or email jill@uttarayogastudio.com	0	0	0	2	1	0	1	1	1	1	999	7 days, current day + week	12	1	$60-85	1	0	1	1	0	0	0	1	0	1	0	0	1	0	1
1	The Center at VitaZen	Hardy	24101	999	3	5	1	3	900 sq ft	1	0	2	1	Connection	Here at The Centre we nurture the beginner as well as the more experienced yogi; the centre is about connecting with yourself, connecting with the community, finding health, balance, well-being and of course your “centre”.	0	0	1	The Centre at VitaZen is cancelling all yoga classes through Fri. May 8th, 2020. We are doing so out of concern for our yogis. Hopefully our efforts will help to flatten the curve of the COVID-19.	0	0	2	2	0	0	1	0	0	0	999	7 days, current day + week	7	1	55-115	1	1	1	0	1	0	0	0	0	1	0	0	0	1	1
1	Just breathe Yoga and Bodyworks	Martinsville	24112	999	2	5	1	5	999	999	0	2	1	Holistic	Rejuvenate your body, mind and spirit	1	0	0		1	1	1	1	1	0	1	1	1	0	999	7 days, current day + week- March schedule was posted, used March 1-7	8	1	60	1	0	0	0	0	0	0	0	0	0	0	0	0	0	1
1	Downey Dog Yoga	Radford	24141	999	8	5	1	5	999	1	0	2	1	Peace	"We are focused on teaching all aspects of the yoga tradition in a calm, peaceful and welcoming environment	0	0	0		0	0	0	0	0	0	1	1	1	0	999	7 days, current day + week	7	1	50	1	0	0	0	0	0	0	0	0	1	0	0	0	0	1
1	Tapestry	Radford	24141	999	4	5	1	5	999	999	0	2	1	Sanctuary	"A sanctuary for personal healing and your local source for a healthy body, mind and spirit.	0	0	0		0	1	1	0	1	0	1	1	1	1	999	7 days, current day + week - currently unavailable d/t COVID; Went back on schedule to March 1-7; twice a week during COVID	9	1	35	1	0	0	0	0	0	0	0	0	0	0	0	0	0	1
1	New River Valley Wellness	Christiansburg	24073	999	6	5	0		999	999	0	2	1	Wellness/health	Making an effort to inspire a shift towards a healthy existence because Every being has the right to enjoy optimum health, loving relationships and have a fun time on earth.	0	0	0		1	0	0	0	1	0	0	0	0	0	By appointment only		0	1	60	0- by appointment only	0	0	0	0	0	0	0	0	0	0	0	0	0	1
1	Living Light River Studio	Floyd	24091	999	3	5	0		999	999	0	2	1	Living light	Our Sangha (community) is dedicated to providing a sacred space for education and practices that promote a life in balance: a Healthy Body, Peaceful Mind, & Joyful Heart for its, clients, students and teachers	0	0	1	ALL In Person YOGA CLASSES CANCELED due to COVID-19 Virtual is the way to go, enjoy the free classes below. Donations welcome after 4/4/20	0	0	0	0	0	0	1	0	1	0	999	7 days, current day + week	4- virtual during COVID, 6 after restrictions are lifted	1	25	1	1	0	0	0	0	0	0	0	1	0	0	0	0	1
1	Studio 221	Floyd	24091	999	2	5	0		999	999	0	2	1	Adaptive Gentle Yoga	Adaptive Gentle Yoga	0	0	1	All weekly classes are now LIVE online via Zoom.	0	1	1	3	0	0	1	0	0	0	999	7 days, current day + week	6	1	999	1	0	0	0	0	0	0	0	0	1	0	0	0	0	1
1	Akke's Yoga Place	Blacksburg	999	999	2	5	0		999	999	0	2	1	Gentle	Calm, gentle, comfortable	0	0	1	Face to face classes cancelled as of March 16, 2020	0	1	1	2	1	0	1	0	1	0	999	7 days, current day + week	9	0	999	1	0	0	0	0	0	0	0	0	0	0	0	0	0	1
1	Inner Joy Yoga	Blacksburg	999	1995	0		0		999	999	0	2	1	Joy	Svaroopa, Kripalu	0	0	0		0	2	0	2	0	0	1	1	0	0	999	7 days, current day + week	6	1	50-80	1	0	0	0	0	0	0	0	0	1	0	0	0	0	1
1	Mindful Massage and Yoga	Christiansburg	24073	999	3	5	0		999	999	0	2	1	Mindful	Peaceful and non-judgmental, A nuturing place for women	0	0	0		0	0	2	2	0	0	1	0	1	0	999	7 days, current day + week	5	0		1	0	0	0	0	0	0	0	0	1	0	0	0	0	1
1	The Breathing Space	Blacksburg	24060	999	5	5	0	999	999	1	0	2	1	Hatha	Hatha	0	0	1	ALL CLASSES ARE NOW ONLINE - FOR AN INDEFINITE PERIOD	0	0	0	0	0	0	1	0	1	0	999	Weekly schedule	2	0	999	1	1	0	0	0	0	0	0	0	0	0	0	0	0	1
1	In Balance Yoga	Blacksburg	24060	2009	23	4.8	9	5	999	2	1	2	0	999	999	1	1	1	Live online classes	3	3	3	2	3	1	1	1	1	1	60	7 days, current day + week	29	1	$75/hr	1	0	1	0	0	1	0	1	1	1	1	0	1	0	1
					5.54545	4.98182		4.6																								9.375
																																8.54545
1	Sacred Space	Mount Airy	999	2013	0	999	0	999	999	999	0	2	1	Samdhaana	healing patterns of movement designed to soothe and strengthen the subtle body and attend to the varying energies that exist in the body	0	0	0		0	1	0	2	0	0	1	1	1	0	999	7 days, current day + week - previous schedule	6	1	$90 for 90 mins	1	1	1	0	1	0	0	0	0	1	0	0	0	0	1
[truncated: 43 more columns]
